# Supplementary material for: Multi-Technique Assessment of Chelators-Loaded PVA-Borax Gel-like Systems Performance in Cleaning of Stone Contaminated with Copper Corrosion Products
Source: Gels. 2024 Jul 11;10(7):455. doi: 10.3390/gels10070455 (PMC11276506; doi:10.3390/gels10070455)
Supplement: Supplementary file 1 [file gels-10-00455-s001.zip]

Archive with 1 entries (1 files):
- gels-3056121-supplementary.pdf
